# Supplementary material for: Potential Nutraceutical Properties of Leaves from Several Commonly Cultivated Plants
Source: Biomolecules. 2020 Nov 15;10(11):1556. doi: 10.3390/biom10111556 (PMC7698063; doi:10.3390/biom10111556)
Supplement: Supplementary file 1 [file biomolecules-10-01556-s001.zip]

Archive with 4 entries (4 files):
- Supplementary Figure S1.tif
- Supplementary Figure S2.tif
- Supplementary Figure S3.tif
- Supplementary Table S1.pdf
